# Supplementary material for: Formation of Superhydrophobic Coatings Based on Dispersion Compositions of Hexyl Methacrylate Copolymers with Glycidyl Methacrylate and Silica Nanoparticles
Source: Polymers (Basel). 2024 Nov 1;16(21):3094. doi: 10.3390/polym16213094 (PMC11548060; doi:10.3390/polym16213094)
Supplement: Supplementary file 1 [file polymers-16-03094-s001.zip]

Archive with 1 entries (1 files):
- polymers-3249207-supplementary.pdf
